# Supplementary material for: Cell Type-Specific Imaging of Calcium Signaling in Arabidopsis thaliana Seedling Roots Using GCaMP3
Source: Int J Mol Sci. 2020 Sep 2;21(17):6385. doi: 10.3390/ijms21176385 (PMC7503278; doi:10.3390/ijms21176385)
Supplement: Supplementary file 1 [file ijms-21-06385-s001.zip]

Archive with 5 entries (4 files):
- Supplemental Files ijms-892115/
- Supplemental Files ijms-892115/Supplemental Video 1 -Krogman et al.mp4
- Supplemental Files ijms-892115/Supplemental Video 2 -Krogman et al.mp4
- Supplemental Files ijms-892115/Supplementary Table S1 -Krogman et al.docx
- Supplemental Files ijms-892115/Supplementary Table S2 -Krogman et al.docx
